# Supplementary material for: Impact of correcting misinformation on social disruption
Source: PLoS One. 2022 Apr 4;17(4):e0265734. doi: 10.1371/journal.pone.0265734 (PMC8979435; doi:10.1371/journal.pone.0265734)
Supplement: S1 Data — (CSV) [file pone.0265734.s001.csv]

tweet_id	retweet_id
1233994107485224960
1233993479518212096
1233992807418777600
1233992801332973568
1233992733712273408
1233991908461924353
1233991841529266176
1233991805680549890
1233991592165249024
1233991355539439616
1233991171799539712
1233991144746319874
1233990532977721344
1233989758365224960
1233989722671702017
1233989653134340096
1233989030947086336
1233988773580423169
1233988674963963906
1233988627689922560
1233988137686200320
1233987929996836865
1233987599607296005
1233986351734747137
1233985839819939840
1233985600979554304
1233985520415301633
1233985321110343680
1233985227443171328
1233984897687027712
1233984152363388935
1233983950772527104
1233982822076960768
1233982688173805569
1233982480098553856
1233982476701167619
1233982232181624834
1233981065351446528
1233981015145627650
1233980903157719042
1233980758227767299
1233980545492602881
1233980352634294272
1233980321713942529
1233979757588406273
1233979657151582208
1233979633185386497
1233979626562584576
1233979496681750528
1233979487739502592
1233979314305003520
1233978748019412994
1233978448965595137
1233978125161119745
1233978089429860352
1233977858873102337
1233977734985945088
1233977478151991299
1233976563789484032
1233976083281629185
1233975975550971905
1233975824467910656
1233975723511009280
1233975160815808513
1233975076933881856
1233974950391713792
1233974830870847489
1233974369321250816
1233973916973977600
1233973452404510720
1233973028138020865
1233972864530862082
1233972226463977472
1233972114794766336
1233972088873963521
1233972061694902273
1233971907961081857
1233970974644531200
1233970652832387072
1233970624558583808
1233970521756188673
1233970461035249666
1233970311336300549
1233970228029079554
1233970222521913346
1233970019261763584
1233969846641020929
1233969752000745472
1233969692412280832
1233969661227585536
1233969394167898112
1233969282163167233
1233969275766861824
1233969169021845505
1233968651960647681
1233968540530569217
1233968384401760259
1233968284044685312
1233968148128206849
1233967642467131392
1233967106766467073
1233966981688070144
1233966973261766657
1233966855271800834
1233966467873271808
1233966393277599744
1233966057620041730
1233965727410835456
1233965027037548544
1233964966618652677
1233964247022915586
1233963539448004608
1233963502068322304
1233963482778755073
1233963252364611584
1233963050241155072
1233962985892147201
1233962593351454720
1233962381568430081
1233962331857514497
1233962265700777984
1233962216317022209
1233962066962042882
1233961723884761088
1233961649360359424
1233961634902634496
1233960964136914944
1233960782225793024
1233960428398448640
1233960381392908290
1233960316205092864
1233960240950808577
1233960236832018432
1233960049560604675
1233959699134865409
1233959607929671680
1233959489792905217
1233959226478694400
1233959097059270656
1233958893853671424
1233958200723922949
1233957782291767296
1233957445359165442
1233957081847226368
1233956867858026497
1233956634453430272
1233956583496794112
1233956154859905024
1233955957132034049
1233955773622800385
1233955614289801217
1233955387004448768
1233955291919552512
1233955163980750850
1233955056153579525
1233954366349967360
1233954301480820736
1233954172631842817
1233954107066445825
1233954102045896705
1233954073335885825
1233953839545323521
1233953400716267521
1233953291727294464
1233953054195515392
1233952701567787009
1233952473427038210
1233952426522107905
1233952145977724929
1233951915181916160
1233951645790195713
1233951478764564480
1233951388226318337
1233951041948807168
1233950629178953729
1233950568185417728
1233950358214365184
1233950244917805057
1233950165628620800
1233950068828299265
1233949753924128768
1233949610604777472
1233949607790428165
1233949565050441729
1233949551163129857
1233949228080091136
1233948888156893184
1233948678030643200
1233948605469224960
1233948528289861633
1233948482425081856
1233948422660509696
1233948071190384640
1233947926688223232
1233947833306210305
1233947367470092290
1233947336314740736
1233947210066190336
1233947037952929792
1233946867509035008
1233946797237686273
1233946749628108800
1233946697421582338
1233946621223661568
1233946484573257729
1233946464277024768
1233945000406208512
1233944864024170498
1233944766330503168
1233944398947397633
1233944183334830080
1233944051667197952
1233943598086774785
1233943242690842624
1233943076571213825
1233942674429755392
1233942632167956480
1233942628619522049
1233942623318003712
1233942300511760385
1233941849842151424
1233941775586230274
1233940418695294977
1233940287442915328
1233939883590184962
1233937696625549312
1233937425262501888
1233937271000223746
1233936976069312512
1233936570299764736
1233936281807114240
1233936198202081280
1233936065443950592
1233936003401830400
1233935778691964928
1233935492627845120
1233935235995160577
1233935012107628544
1233934711350652928
1233933796451373056
1233933512283062272
1233933477071876097
1233933131595603974
1233932987713982464
1233932857308897286
1233932720012697601
1233932610717380608
1233931898579107840
1233931801422258176
1233931618034671616
1233931270574329861
1233931105109065734
1233930466937339904
1233930403137744898
1233930390756151297
1233930222447185921
1233930008441155585
1233929955861336064
1233929818594349056
1233929692224221185
1233929601795051520
1233929363843739650
1233929048188829696
1233928938390347778
1233928847684300800
1233928575700488195
1233927956281487361
1233927697379672064
1233927692002582528
1233927645538086912
1233927640580378624
1233927481989550080
1233927292432183299
1233926776784441344
1233926616805330945
1233926616620732416
1233926466766688256
1233926427810025472
1233926396331712512
1233926333106802688
1233926165766631424
1233925564613873664
1233925259805413376
1233925257074839552
1233925021833158656
1233924923497668609
1233924718496927744
1233923769959272449
1233923645791014912
1233923621153730560
1233923606230364162
1233923202067251201
1233922653397716992
1233922461009186817
1233922423910629376
1233922281228787712
1233922092187316224
1233922041704632320
1233921991607873536
1233921199685529600
1233920815252377600
1233920592715272192
1233920267870539777
1233920218239389696
1233920011044966400
1233919998755659776
1233919909001719808
1233919572652089345
1233919524652503041
1233919295131774976
1233918970899529728
1233918897004269569
1233918805497135104
1233918417775681536
1233918199059501057
1233917959040430081
1233917716546719744
1233917713702998016
1233917649437937665
1233917528360902657
1233917524195995648
1233917459695951872
1233917228002631680
1233916546541449216
1233916447388127233
1233916036862238720
1233915942591066112
1233915274501353472
1233914301095661568
1233914293743050753
1233914100733726723
1233913563225264131
1233913499165712384
1233913430307823618
1233913400679206912
1233913250451869697
1233912662934732800
1233912621964783616
1233912265151111168
1233912193285906432
1233912053342990338
1233911640162107393
1233911401594249216
1233910972076589063
1233909994208104448
1233909843309645825
1233909824837931008
1233909797088448512
1233909538878713856
1233909431965904896
1233908990263713793
1233908931484774401
1233908842217361408
1233908753755303937
1233908579767185408
1233907995601301504
1233907822867316736
1233907131352375298
1233907054428819456
1233906742834028544
1233906380471291905
1233906085599178753
1233905988681363456
1233905739913023488
1233905559184629760
1233905283006513153
1233905056262418433
1233904815001858048
1233904785843093504
1233904726674010113
1233904624219766784
1233904387380002816
1233904294769778688
1233904192143577088
1233904099503951872
1233904090779811840
1233904020596518912
1233903005063241728
1233902875698323456
1233902321031098368
1233902128382431232
1233900927058247680
1233900834502529024
1233900790923681793
1233900787002007552
1233900601190125568
1233900501567070208
1233900155385942016
1233900022392995842
1233899708000522240
1233899408183312385
1233899328235659264
1233899212762337280
1233899003768705025
1233898786151206912
1233898498925330433
1233898091574521856
1233897975090278400
1233897865333731328
1233897839173881857
1233897765295386625
1233897450043138049
1233896944201715712
1233896445192753153
1233895678100664320
1233895535448190976
1233895298268680192
1233895269399326720
1233895201959075841
1233894427422101505
1233894173150863362
1233894019823890433
1233893752344694785
1233893712406687744
1233893032459550721
1233892958786727936
1233892719589593088
1233892485501308928
1233891156884365313
1233890882404765696
1233890836925964288
1233890031221166080
1233889595378393088
1233888970431315969
1233888886180347905
1233888867771502592
1233888756110774273
1233888242027487232
1233887875768274944
1233887834886430720
1233887501724471296
1233887472846692353
1233887341598478336
1233887220261507073
1233886561478905857
1233886543095328768
1233886177763065856
1233885002233868289
1233884664101666817
1233884076475445248
1233883967150907392
1233883714947387392
1233883562916532224
1233883464123895808
1233882880348020736
1233881816206958593
1233881809047314432
1233880264385781760
1233880126309294080
1233878966773010433
1233878916000960512
1233878912221868032
1233878806584156161
1233877817030410240
1233877644833214464
1233877596644839425
1233876621892866048
1233875791382900736
1233875213420355584
1233874872989732864
1233874275372695552
1233870633072721920
1233869783164014592
1233868860484227072
1233866841799282688
1233865242918014976
1233864715022917632
1233864656898293760
1233864553567404033
1233864040205582336
1233863727599869952
1233862779934609408
1233861568179265536
1233857542276579328
1233853933178634240
1233851178556907520
1233850884313972736
1233850487079763968
1233846788848701440
1233841947531468803
1233837787264081920
1233835958413529088
1233830696931606528
1233829622237691904
1233828700891668480
1233828530435178496
1233827573311758336
1233822454096654336
1233822219043651584
1233821816407199744
1233820141315444736
1233815703435857925
1233814463582593024
1233814455357587458
1233812049127337984
1233808941676544001
1233808405560606720
1233808122625421312
1233808075632435200
1233805741401743363
1233805006454706176
1233803295929466885
1233802631455199233
1233802029220319233
1233800827036262400
1233800577588424705
1233799412230438912
1233799006356029441
1233798639270551552
1233796722003890176
1233796398128209920
1233795447627501569
1233795443630329856
1233795267599585288
1233795241871699969
1233793607615672321
1233793503106191360
1233793465697234945
1233792567495380992
1233791581888512000
1233789871044476929
1233789568756748288
1233789550817759232
1233787996626804736
1233787818201108481
1233787748705685504
1233787618975830016
1233787350485893120
1233787322358910976
1233783841405333504
1233783121671114752
1233782965936648198
1233782935125233665
1233782550847344645
1233782489967030272
1233781976458334209
1233781728637943810
1233781114243674112
1233781000389349376
1233780524499386369
1233780462390132736
1233780140540190721
1233779722443612161
1233779501387042817
1233779081746907136
1233778673720778752
1233778444581785600
1233777436757639169
1233776195411443718
1233775971112640513
1233775624025567232
1233774676985307136
1233774643271438337
1233774254455324672
1233774156564402177
1233773419285495808
1233773055698075648
1233772821299355648
1233771884669370370
1233771581735718912
1233771447828434944
1233771241992945665
1233770289764265984
1233769923840659456
1233769828881559554
1233768536343904256
1233767533452259328
1233767414552121345
1233767080807124992
1233766664367267841
1233766342219616257
1233766259012956162
1233766220291166208
1233766127433445378
1233765998609629185
1233765869248892929
1233765835082059777
1233764380380102656
1233762420327243778
1233762170246070277
1233762121776680960
1233761795778605056
1233761707870212097
1233761408732422146
1233761254495289344
1233761111758929920
1233761015256342528
1233760994221887489
1233760850550251520
1233760754643263490
1233760679754002434
1233760373636886529
1233760361163059200
1233760347028221955
1233760203541102592
1233759989711294465
1233759753769062403
1233758897275465730
1233758728559611905
1233758526310211585
1233758373847322624
1233758146792960002
1233758038135377921
1233757985400164352
1233757891955482626
1233757443487744002
1233757286746611713
1233756342294212608
1233754995960344576
1233753862235803649
1233753627145035778
1233753607977095170
1233753308868702208
1233753150185758720
1233752972623933441
1233752913408712704
1233752873881587712
1233752434725359616
1233752350625542147
1233752319453319168
1233752146824159232
1233751547713949696
1233751448556433408
1233751345988956162
1233750824393695233
1233750811450036224
1233750665744093184
1233750653387718656
1233750479261315077
1233750132715220992
1233750083176296450
1233749867672920064
1233749659799060481
1233749414801367041
1233748839745515522
1233748780865900544
1233748641153552384
1233748568017489920
1233748541362671616
1233748426304524289
1233748359329939456
1233748244556967937
1233748084737236992
1233748030693658627
1233747813638361088
1233747167417753600
1233747067744317442
1233746897111666689
1233746793508163584
1233746777045532674
1233746569230336001
1233746513492201472
1233746327432859649
1233746261053804545
1233746189616480256
1233746148797509632
1233745995449503751
1233745746345615362
1233745571036327936
1233745514803281920
1233745015412678661
1233744659953750020
1233744603678773249
1233743566750404608
1233743483564769280
1233743238839730181
1233743229691953155
1233743036191870977
1233742582615703552
1233742504945577985
1233742227551076354
1233741643590832129
1233741420139147264
1233741031901810689
1233740928579358721
1233740691009785857
1233740197373702151
1233740000535011328
1233739690227798017
1233739500091846656
1233739296906940417
1233739282864492544
1233738477595840517
1233738198234255362
1233738143506948096
1233737878376611841
1233737498586599425
1233737351949475840
1233737287084601345
1233737231602307072
1233737009413312512
1233736825295921153
1233736811349856256
1233736809143603200
1233736698955042816
1233736157411721216
1233735919141675009
1233735646990127104
1233735626538643457
1233734917210533888
1233734825590194178
1233734743910313990
1233734715711967232
1233734363340136451
1233734330460934146
1233734096628506624
1233733908530778112
1233733895620685826
1233733583631605760
1233733376911130624
1233733327212834818
1233733310708236288
1233732956386025474
1233732914380042241
1233732672293232640
1233732147241869313
1233731988776861697
1233731805297049600
1233731794861604869
1233731658081173504
1233731451629105152
1233731355856404481
1233730206545764358
1233729940996050944
1233729929918857218
1233729763547570178
1233729684162015233
1233729556596457473
1233729410169094144
1233728648412196864
1233728647757844483
1233728486293983232
1233728472863756289
1233728309940252675
1233728193556705285
1233728031958556672
1233727807894671366
1233727660519350272
1233727189494849537
1233727102966349825
1233726832337248256
1233726629173575680
1233726496432246784
1233726087009456128
1233726043015352320
1233725868230340608
1233725829000990720
1233725582380126208
1233725130330660864
1233724914080763905
1233724870296342535
1233724724334563328
1233724548098379776
1233724443354001408
1233724431798685699
1233724278089994244
1233724041820696576
1233723755832070145
1233723706528059392
1233723369792638976
1233723316575191040
1233723260447023104
1233723156285673472
1233722761333264386
1233722743595528194
1233722639878774786
1233722362631049216
1233722291571183617
1233722034619736072
1233721996669669376
1233721852540768256
1233721811021385728
1233721686446370818
1233721370736857088
1233721163672481792
1233721120789893121
1233721013197623297
1233720908918902784
1233720893324398592
1233720878753447938
1233720355174285313
1233720326061617152
1233720310530109441
1233720136801980416
1233720021852930048
1233719922108141568
1233719876910346243
1233719652473159680
1233719452648136705
1233719410914807808
1233719344384790528
1233719336214433792
1233719256245628930
1233719135818792960
1233719061374107648
1233718925856165888
1233718779487518720
1233718485248667648
1233718061514907648
1233717990496989184
1233717718789943303
1233717608563630082
1233717528355950593
1233717495351123969
1233717288857030658
1233717189263233024
1233716981443903488
1233716575087128576
1233716359726395392
1233716317548474368
1233715704081211392
1233715502213550080
1233715440666521603
1233715295518253057
1233715009546379264
1233714730134425600
1233714644167954432
1233714340995330048
1233714027533987841
1233713680245653505
1233713385151139840
1233713357640724481
1233713327181688832
1233713265865134086
1233713135854309376
1233712848603205632
1233712843507163136
1233712623960514560
1233712605287469057
1233712548882472960
1233712364060471296
1233712284611928064
1233712280505929728
1233712019452219392
1233711555495129090
1233711371193176064
1233711116427001856
1233710850956906497
1233710828781625344
1233710826734772224
1233710798855229440
1233710789434855424
1233710605820776448
1233710603790774273
1233710316283842562
1233710257102176256
1233710074373132288
1233709980437475328
1233709919909502977
1233709896278798336
1233709662484090881
1233709568741404673
1233709312645615616
1233709268093693952
1233709230105874432
1233709225076912129
1233708966162518016
1233708916879421441
1233708878262501377
1233708705566228481
1233708666986979328
1233708570429968384
1233708566998966272
1233708507385319429
1233708455476613121
1233708261083250688
1233707930576285697
1233707799927869441
1233707519484149760
1233707446813642755
1233706977559113729
1233706944638021632
1233706874282758150
1233706856926695425
1233706743282180097
1233706293572931584
1233706144507416576
1233706122927730688
1233705969856602113
1233705625240002560
1233705577282277379
1233705535720943616
1233705529081360384
1233705292614914049
1233704927999873024
1233704492895391745
1233704443163611137
1233704259775954944
1233703811673292803
1233703308428103681
1233702985508651008
1233702551402381314
1233702336108756993
1233702227367251968
1233701557339770880
1233701213142581250
1233701127406772224
1233701089368821760
1233701031575355392
1233700931365040129
1233700723944124416
1233700550350229505
1233700326810611715
1233700011663212544
1233699885444059136
1233699236576776192
1233699179622354951
1233699074337116160
1233699032469344256
1233699022839238657
1233698905465819137
1233698689023016961
1233698624963371008
1233698440837619713
1233698209760854016
1233698203058495488
1233698053858574336
1233697764086710274
1233697629545975813
1233697480220364800
1233697321109487617
1233697051608616960
1233696857529802753
1233696813498028032
1233696810067058689
1233696605003567110
1233696399788625923
1233696002508349440
1233695961857150976
1233695773834932226
1233695644482560002
1233695522419924993
1233695455185293312
1233695384817418240
1233695379956232194
1233695246153736193
1233695219414994945
1233695115111104512
1233695084073250816
1233695016800813057
1233694578475073536
1233694372769591297
1233694232063270912
1233694022079672322
1233693963397189632
1233693939128889344
1233693936838819840
1233693909999480832
1233693846170558464
1233693830680956928
1233693713257254912
1233693692885655552
1233693562182586368
1233693361942323200
1233692938166648833
1233692476403142657
1233692464193556480
1233692336590180353
1233692316281344001
1233692266797006848
1233692209666355200
1233692145246072833
1233692077201879041
1233691955596365829
1233691882183507969
1233691822251077632
1233691761739911170
1233691685734891521
1233691644827844613
1233691512698855424
1233691423116943360
1233691416720625664
1233691086385598464
1233691076231233537
1233690878562029571
1233690663083859969
1233690170118959104
1233690011905613826
1233689925582651392
1233689881425039362
1233689799334039552
1233689447100628995
1233689441115361280
1233689414032691200
1233689320793329664
1233688863907835904
1233688859780636672
1233688842433187842
1233688811978121218
1233688344468439040
1233687962732265472
1233687631663288320
1233687553372352513
1233687358211444736
1233687201214451713
1233687129919647744
1233687084549857281
1233686949845618688
1233686732731600896
1233686609968582657
1233686407723409410
1233686384549826560
1233686291650203648
1233686186998132736
1233686118769381377
1233686064042135554
1233686021197291520
1233686010409582592
1233685956546326528
1233685867501244417
1233685776744890370
1233685720704798721
1233685606946889728
1233685553423372289
1233685405989388289
1233685092855209984
1233684962584301568
1233684898600210433
1233684493598224389
1233684066748096515
1233683825785356289
1233683814305517569
1233683418275139584
1233683096513306626
1233683017215856640
1233683003986956289
1233682830208585730
1233682367362977792
1233682359490236417
1233682339177189376
1233682055403167745
1233681902554337280
1233681638321610752
1233681587201433600
1233681497934008322
1233681151375503360
1233681054000533505
1233680908911120385
1233680849859567617
1233680731903152128
1233680518606016513
1233679945328549889
1233679884368543750
1233679474903773184
1233679369849073667
1233679025966436352
1233678786484264962
1233678539817242624
1233678329607155712
1233677951192858625
1233677832649240577
1233677766723166208
1233676637926916097
1233676301849907200
1233676270015111168
1233676108328882176
1233676076087308289
1233676008772927488
1233676002053644290
1233674819595423745
1233674769104429057
1233674620554760192
1233674471203950592
1233674254148784129
1233674194384113665
1233673810265567232
1233673771279507461
1233673664144396288
1233673466496184320
1233673435877789696
1233673317678108672
1233673025385418752
1233672981693399040
1233672695335641088
1233672676759068672
1233672510501056515
1233672435037167621
1233672398873841664
1233671357084262400
1233671236460281856
1233671140440064000
1233670958327558145
1233670927067435008
1233670832674619394
1233670602130542592
1233670500724854784
1233670254833700865
1233669966013988864
1233669606230749184
1233669541525258240
1233669438316015616
1233669328039333890
1233669204500344832
1233668889512312833
1233668718053380096
1233668379782733825
1233668195338211328
1233668112588795905
1233667932296634369
1233667778315350016
1233667679195516931
1233667618101321729
1233667534798258177
1233667399334780929
1233666987718365184
1233666869329977344
1233666814292324352
1233666609392181248
1233666576248819715
1233666050836713472
1233665844426600448
1233665826697277440
1233665498044391424
1233665314220494848
1233664472016814081
1233664401531494400
1233664261630480384
1233664199718395904
1233664122052440064
1233663979051864065
1233663827427774464
1233663791004438528
1233663714273816577
1233663538549276673
1233663449999130624
1233663135896104961
1233663046528094208
1233662088435752960
1233662038531923968
1233661997511634951
1233661673476513792
1233661498720866305
1233661463308292096
1233661442877865986
1233661337806372864
1233660975888269313
1233660745000206336
1233660661760024576
1233660388270411777
1233660099408744448
1233660022330015745
1233659918877511680
1233659802925944833
1233659729139785729
1233659688790544384
1233659515641331712
1233659501129003008
1233659212011470848
1233658878354587650
1233658762738774016
1233658605892599813
1233658495271985152
1233658124973699072
1233657560135168000
1233657397870125061
1233657159239340032
1233657036572807168
1233656915021856768
1233656737556680705
1233656687162089472
1233656553451880448
1233656492496044039
1233656063276142593
1233656014861324290
1233655889610981376
1233655833101123584
1233655634169479169
1233655457161478144
1233655098481369088
1233655051379302401
1233654987613331457
1233654595605286912
1233654423018061824
1233654403267121152
1233654163671617536
1233654113939771392
1233653788377903104
1233653711395672066
1233653710456160261
1233653631389294592
1233653545708032001
1233653523679567873
1233653460232368130
1233653216874622976
1233653145290473472
1233652905544048640
1233652690019741696
1233652630519304192
1233652410716807168
1233652409781456896
1233652396993073152
1233651813712158720
1233651691368509440
1233651444835708928
1233651416998141953
1233651132498448384
1233651105168408582
1233650930001661953
1233650646290595842
1233650614581645312
1233650581043994624
1233650460445171713
1233650395735445504
1233650355310755840
1233650039899115520
1233649897540222977
1233649468211253250
1233649269086638080
1233649230796873728
1233649064425603072
1233648876864692224
1233648741367705602
1233648564078702593
1233648352060796928
1233648160012062720
1233648135244640256
1233647992176959488
1233647990826397696
1233647967438954496
1233647831535120384
1233647512017235970
1233647412306034688
1233647195439517701
1233647167539011585
1233647042171244544
1233646830916755457
1233646733059428352
1233645808559390720
1233644896650588160
1233644856230080513
1233644424116105217
1233644294189264897
1233644174928314368
1233644132205092866
1233643986297876480
1233643766310821889
1233643723780575233
1233643385891614720
1233643314307457024
1233643182941855744
1233643113672916993
1233642831694024704
1233642521063874560
1233642519457460226
1233642454999396352
1233642217018814464
1233642121023782912
1233642113620836354
1233642017915170816
1233641996788453378
1233641361301073920
1233641282091671555
1233641233722953728
1233640928721551360
1233640862124404736
1233640741970173953
1233640662131625984
1233640598013272067
1233640521282703360
1233640442941435904
1233640331930767362
1233639924991066112
1233639645033816064
1233639237091618816
1233639205441392641
1233638807888527360
1233638676254445569
1233638374566588416
1233638334460616705
1233638327787515904
1233638252403277824
1233638163194580992
1233636914248314881
1233636859273609216
1233636780705902592
1233636758031519745
1233636721394274304
1233636702146531328
1233636641350176768
1233636632466640896
1233636497586130951
1233635952527986694
1233635929106993153
1233635894759833600
1233635674047205377
1233635644443746304
1233635549333741568
1233635482023555077
1233635360439074816
1233635018745868288
1233634564834123776
1233634536132497410
1233634282960109568
1233634171148435456
1233634009944449024
1233633949559095297
1233633257121411073
1233633117916712960
1233633076099469318
1233632872319176704
1233632736511840256
1233632267307606022
1233632175104253953
1233632158104702976
1233632149909041153
1233631094529871875
1233631047998328838
1233630927877656577
1233630775506952195
1233630725447929856
1233630649749143552
1233630547009650688
1233630442223325184
1233629993353150464
1233629324831420417
1233629178886406146
1233628981804453888
1233628920462757890
1233628703206166528
1233628195762520065
1233627925527687169
1233627884914343936
1233627836583378944
1233627455753113600
1233627442956255232
1233627321476599809
1233627038193348609
1233626791568273412
1233626751588171776
1233626748413067265
1233626700744757250
1233626476173393920
1233626405197340672
1233626378341273602
1233626327149764613
1233626320354955265
1233626189681479680
1233626159738343424
1233625855307333632
1233625322957897728
1233625252623597569
1233625025866895360
1233624432100302848
1233624254702219264
1233623974065524738
1233623939835760640
1233623923343941634
1233623815185297408
1233623807656480768
1233622905226850304
1233622903603613697
1233622791305383936
1233622581791428608
1233622524266565633
1233622484936585220
1233622461876334592
1233622219705577472
1233622182992809986
1233621944936779777
1233621857758306305
1233621815013961728
1233621558653964288
1233621457239822336
1233621266067623937
1233621002149478400
1233620928187158528
1233620877494800390
1233620705427648513
1233620651853770752
1233620368801161217
1233620117105233921
1233620004152561666
1233619914063327232
1233619847486926848
1233619531764862982
1233619434381512704
1233619318492909570
1233619286364569602
1233619111290097664
1233619101618077696
1233618756259086338
1233618642215919617
1233618222252875776
1233618128967352321
1233617478971904000
1233617427054809088
1233617367076179968
1233617348034056194
1233617258452140032
1233617082895351808
1233617069347766272
1233616644619952128
1233616634062884864
1233616594321858560
1233616576160530432
1233616481398607872
1233616298753413120
1233616240872017921
1233616190288752640
1233616146290470912
1233616075780050945
1233615797454393344
1233615596484382723
1233615476946653185
1233615313821810688
1233615213867388933
1233615191750823936
1233615189825609728
1233615139871449088
1233615038327377920
1233614734819086337
1233614710706016259
1233614401824935939
1233614128024915968
1233614108966014976
1233614106613014528
1233613905336782848
1233613879516647424
1233613540348461058
1233613535998930944
1233613513450328067
1233613209333948416
1233613165801267201
1233612976436871169
1233612676065968133
1233612603479343105
1233612522114048007
1233612521518452737
1233612322771329024
1233612251736629248
1233611922974466048
1233611841168764928
1233611773112025088
1233611526847647744
1233611525572554752
1233611443368423424
1233611427841105922
1233611297989595137
1233611259716653057
1233611246496141312
1233610755221516288
1233610484420493313
1233610367315505154
1233610336042749952
1233610265142255617
1233610091191910400
1233610064717467648
1233609979543703553
1233609957985009664
1233609752497643520
1233609555361198080
1233609552194523136
1233609459324215297
1233609438713368576
1233609288997695488
1233609103643041792
1233609031249350657
1233608891998457857
1233608689581314055
1233608628025741313
1233608582005833729
1233608579615162368
1233608498736295937
1233608422748123136
1233608146871934976
1233607777177591808
1233607736216023040
1233607710324584451
1233607610051334145
1233607603361501187
1233607266789552132
1233606824768593921
1233606720313683968
1233606645894115329
1233606627548250114
1233605903821066241
1233605770534473729
1233605242945564672
1233605105569501184
1233604853080809472
1233604811129384961
1233604799913873409
1233604766296498176
1233604755286441985
1233604667243810816
1233604616735969281
1233604362665988096
1233604314943279111
1233604265664335872
1233604184127049728
1233604038744145921
1233604015943929856
1233603873060708353
1233603866475692032
1233603750943588352
1233603620538421248
1233603350874034176
1233603349716459520
1233603211384147968
1233603066164678656
1233602891958509568
1233602842176282625
1233602834249072640
1233602742750285824
1233602379032883202
1233602030343557123
1233602017236381696
1233601668148645896
1233601592886087682
1233601475999227906
1233601367551250432
1233601364388745217
1233601302824751104
1233601149606825984
1233601132515119106
1233600841124204544
1233600836544036864
1233600655388020736
1233600548600856576
1233600236423131136
1233600063059836928
1233599760625389571
1233599754690383874
1233599749900472320
1233599593914306560
1233599568345890817
1233599418458198019
1233599199788191746
1233599058876321793
1233599001477304320
1233598974751363072
1233598795549593601
1233598413377196035
1233598337938382848
1233598316111228928
1233598206941884416
1233598184783413251
1233598174524104704
1233597629629550592
1233597605688426496
1233597510804893696
1233597485089607680
1233597350305624065
1233597303803351042
1233597256294551553
1233597154955972608
1233597107107323910
1233597079961788416
1233596725685673984
1233596301545107458
1233595789554802688
1233595690892181504
1233595548080340994
1233595537984643072
1233595443440783360
1233595376592023552
1233595215425835008
1233595164729327618
1233595141836853249
1233595139815161857
1233595044285710336
1233594966187728897
1233594965088817154
1233594952434642944
1233594901176057856
1233594879571197952
1233594720216993792
1233594676415827971
1233594662398484481
1233594499261009925
1233594486330032128
1233594382219014144
1233594364644843520
1233594069625921536
1233593890084511749
1233593617681248256
1233593482494660609
1233593452329201664
1233593428052561920
1233593419080990720
1233592967782232064
1233592958210863104
1233592911473725441
1233592571332567041
1233592542140100608
1233592438180073472
1233592038492213248
1233591673969508354
1233591359711244288
1233591339633131520
1233591245680693248
1233591089136730112
1233590888309243906
1233590884123303936
1233590651196854278
1233590635480772609
1233590619462782976
1233590519634087937
1233590459668168705
1233590284862160896
1233590244957536257
1233590227341430785
1233590194957242368
1233590046671831040
1233589798494846977
1233589683159879680
1233589538150203392
1233589492117671936
1233589290602381313
1233589136478498817
1233589047584415746
1233588973731102721
1233588954995126273
1233588881045389313
1233588855900491777
1233588806864920579
1233588758584250374
1233588617894715392
1233588517252415488
1233588398545235968
1233588386490769414
1233588374738354176
1233588068260577283
1233588049583280128
1233587838756638720
1233587629368594433
1233587549962006528
1233587352229965825
1233587121975222272
1233587054665060353
1233586934699552768
1233586860170985472
1233586777031630850
1233586751131672576
1233586699181015042
1233586666306035712
1233586609599049728
1233586490921213953
1233586444012097536
1233586304367001601
1233586278236479489
1233586073550213120
1233585762253197315
1233585692791361536
1233585669282287617
1233585621702074368
1233585522611605504
1233585436347338752
1233585253874192384
1233584834515099649
1233584674900865024
1233584662636683264
1233584564624248832
1233584492914208769
1233584325913767937
1233584225112035328
1233584186507743234
1233584119709192192
1233584075341881344
1233583926532132864
1233583761263976454
1233583677944160257
1233583616958980096
1233583141069000709
1233583060613877760
1233583025759215617
1233583002447314948
1233582965768122368
1233582823220498433
1233582671005011969
1233582264409133056
1233581872552087554
1233581673771454465
1233581626367496192
1233581443890024449
1233581435933454336
1233581134753067008
1233580796675416064
1233580630220234752
1233580584267468800
1233580578915549184
1233580462490017793
1233580022058733569
1233580016602009601
1233579750808928258
1233579656781021186
1233579584970354688
1233579558831448064
1233578844860190721
1233578255237517317
1233578179987570689
1233577866626916352
1233577706056372225
1233577640029609985
1233577605401432064
1233577458688909312
1233577399914098688
1233577381564010496
1233577331286917121
1233577262332559360
1233576745762078723
1233576737511862273
1233576737197289472
1233576412373643265
1233576379016335360
1233576022357860352
1233575937863606275
1233575885296390144
1233575856934510592
1233575849200193537
1233575773983756289
1233575764315885569
1233575317437964288
1233575087661441026
1233575054740357120
1233574864251805696
1233574849366282240
1233574584412073984
1233574506892910594
1233574280320839680
1233574163404558336
1233573835691065344
1233573789985734657
1233573252322099200
1233573149574217728
1233572976299139073
1233572934263820289
1233572882187341824
1233572745436250113
1233572658589003776
1233572600128782336
1233572590230224896
1233572399842377733
1233572278257868800
1233572173526126593
1233571987097677824
1233571881162137602
1233571864057794560
1233571859217539073
1233571840292880385
1233571717445865472
1233571614387662848
1233571596482170880
1233571588814983169
1233571047162576897
1233571039113646080
1233570967982505984
1233570851947077633
1233570527492526080
1233570501018042368
1233570191075729408
1233570121689399296
1233570090991284224
1233569878289698816
1233569809654173696
1233569762082353152
1233569756701024257
1233569734387388416
1233569549724737537
1233569542023995393
1233569475024154624
1233569421681029120
1233569139911880704
1233568964539666432
1233568848948781056
1233568776957771777
1233568754627305472
1233568461474787328
1233567807012360193
1233567744492048384
1233567576539557888
1233567349292199936
1233567301942702082
1233567182136590336
1233567019829608448
1233566798190018560
1233566605352685569
1233566303165661184
1233566300724551683
1233566270999560193
1233566129286569984
1233565827145715712
1233565799211663361
1233565762775764999
1233565703250358272
1233565683830538240
1233565577689481217
1233565379181473792
1233565276471300096
1233565053678313472
1233564978898063362
1233564960950644736
1233564888083001349
1233564865836380163
1233564809066475521
1233564410876088323
1233564362889031680
1233564155065651201
1233563998055829504
1233563534534967297
1233563487948828672
1233563450686599169
1233563413114081280
1233563396240314370
1233562923785523200
1233562861172973568
1233562774866812928
1233562552484777984
1233562394732847104
1233562370019971072
1233562329897287680
1233562255326756864
1233562224586739712
1233561992914300929
1233561953202622464
1233561946714062849
1233561218733899776
1233560951317622784
1233560702180192257
1233560466279895040
1233560400702033922
1233560278811336704
1233560215355674624
1233560122296655872
1233560051203239936
1233559990335524865
1233559867631079426
1233559412045836288
1233559314788311041
1233559138170372096
1233558997292027905
1233558421426692096
1233558170917732352
1233557705932935168
1233557484700258304
1233557271533117440
1233557140649865216
1233557028498358272
1233556873896316928
1233556872583450624
1233556828262293504
1233556782913445888
1233556773698555904
1233556735203299329
1233556623148208133
1233556578134941696
1233556462607032320
1233556408668311557
1233556143923818496
1233556012461772800
1233555939917066240
1233555916437372929
1233555875484225538
1233555766012825601
1233555408691679232
1233555249509457921
1233555096908091393
1233554812404256773
1233554757756710912
1233553054030422017
1233552983352369153
1233552699821568008
1233552675452510208
1233552631215349760
1233552536386199553
1233552517381812224
1233552400494907392
1233552077504139266
1233551856355418112
1233551550804635651
1233551309648756736
1233551134129680384
1233550649490427904
1233550567768608768
1233550160778551296
1233549969828859905
1233549940686643200
1233549722108850176
1233549702370430976
1233549479833370625
1233549438909464577
1233548828495597569
1233548784866484225
1233548721620684800
1233548398617169920
1233547972941680640
1233547824408621056
1233547362443784192
1233547327874326528
1233547202598969345
1233546408122150912
1233545991376142336
1233545813755932676
1233545610856321024
1233545451770646530
1233545273160413185
1233545189488197632
1233545077311647750
1233544491086336008
1233544370353135616
1233544313922961408
1233544238710706176
1233544087669788672
1233543995374145537
1233543682495827968
1233543559220887553
1233543473384640515
1233543268031320064
1233543243771441153
1233543103098675200
1233542931769942016
1233542654157148160
1233542548490276866
1233542339853004800
1233542268864409601
1233541817670389760
1233541619124776965
1233541498714677250
1233541199367028736
1233540960430235650
1233540448875995137
1233540047493877761
1233539937783418888
1233539695176560640
1233539554453467137
1233538938595229696
1233538537229869059
1233538348431495169
1233537754774089730
1233537724105338880
1233537480944766976
1233537346307526658
1233537259770728451
1233537174475329537
1233537150395846656
1233537028249333760
1233536644621512706
1233535815621455874
1233535346333274112
1233535235029164032
1233535219241816067
1233534872511287302
1233534816823336960
1233534533380853760
1233534456130129920
1233533546989596675
1233533534028959744
1233533376533008385
1233533149948317697
1233532982641688577
1233532579816640513
1233532367702241280
1233532180636340224
1233531894916091907
1233531549699710979
1233531111885746178
1233531039815020551
1233530669369896961
1233530043512606721
1233529818957975553
1233529782832451585
1233529063471493120
1233529043330289665
1233528565796397056
1233528023422468096
1233527582953541633
1233527404934651904
1233527314148995080
1233526537028128768
1233526244161019905
1233526216038273025
1233526154625241088
1233525914778112001
1233525772662562816
1233525374098780161
1233525206691479552
1233524806466908160
1233523857916678145
1233523724072226816
1233523123737116672
1233522983400071175
1233522818631053316
1233522727287324672
1233522539026055171
1233521879702556672
1233521373299007489
1233520967101665285
1233519900645351425
1233519027131179010
1233518494630715394
1233518032162607106
1233518016463343618
1233517991553306624
1233517972062441484
1233517201572933633
1233517024086757379
1233516533055447040
1233516421604401152
1233516057974988809
[truncated: 806,003 more rows]
